# Supplementary material for: HDAC6 as a Prognostic Factor and Druggable Target in HER2-Positive Breast Cancer
Source: Cancers (Basel). 2024 Nov 6;16(22):3752. doi: 10.3390/cancers16223752 (PMC11591923; doi:10.3390/cancers16223752)
Supplement: Supplementary file 1 [file cancers-16-03752-s001.zip]

Archive with 13 entries (11 files):
- cancers-3285752-supplementary/
- cancers-3285752-supplementary/SupplementaryFigureS1.tif
- cancers-3285752-supplementary/SupplementaryFigureS2.tif
- cancers-3285752-supplementary/SupplementaryFigureS3.tif
- cancers-3285752-supplementary/TABLES/
- cancers-3285752-supplementary/TABLES/SupplementaryTableS1.pdf
- cancers-3285752-supplementary/TABLES/SupplementaryTableS2.pdf
- cancers-3285752-supplementary/TABLES/supplementaryTableS3.pdf
- cancers-3285752-supplementary/TABLES/SupplementaryTableS4.pdf
- cancers-3285752-supplementary/TABLES/SupplementaryTableS5.pdf
- cancers-3285752-supplementary/TABLES/SupplementaryTableS6.pdf
- cancers-3285752-supplementary/TABLES/SupplementaryTableS7.pdf
- cancers-3285752-supplementary/TABLES/SupplementaryTableS8.pdf
